# Supplementary material for: Type I Interferon Modulates the Function of Ly6C High-Expressing Naïve CD8+ T Cells to Promote an Antitumor Response
Source: Vaccines (Basel). 2025 Feb 27;13(3):246. doi: 10.3390/vaccines13030246 (PMC11945601; doi:10.3390/vaccines13030246)
Supplement: Supplementary file 1 [file vaccines-13-00246-s001.zip]

Archive with 1 entries (1 files):
- vaccines-3467103-supplementary.pdf
